# Supplementary material for: Nicotine addiction as a moral problem: Barriers to e-cigarette use for smoking cessation in two working-class areas in Northern England
Source: Soc Sci Med. 2019 Oct;238:112498. doi: 10.1016/j.socscimed.2019.112498 (PMC6857429; doi:10.1016/j.socscimed.2019.112498)
Supplement: Multimedia component 1 [file mmc1.xml]

<?xml version="1.0" encoding="utf-8" standalone="no"?>
<data>
  <datasets>
    <author>frances.thirlway@york.ac.uk;j.f.thirlway@durham.ac.uk</author>
    <type>0</type>
    <dataset>
      <value>2</value>
      <reason>The data that has been used is confidential</reason>
      <comments />
    </dataset>
  </datasets>
</data>
